# Supplementary material for: Jasmonate signaling drives defense responses against Alternaria alternata in chrysanthemum
Source: BMC Genomics. 2023 Sep 19;24:553. doi: 10.1186/s12864-023-09671-0 (PMC10507968; doi:10.1186/s12864-023-09671-0)
Supplement: Supplementary file 9 — Additional file 9: Table S1. Summary of reads mapping [file 12864_2023_9671_MOESM9_ESM.xlsx]

## Sheet: Sheet1
Sample	Total Clean Reads (M)	Total Mapping(%)	Uniquely Mapping(%)
JA-1	42.66	91.83	65.2
JA-2	42.45	92.13	65.09
JA-3	42.38	90.92	64.17
JA-I-1	42.76	88.17	62.59
JA-I-2	42.89	91.34	65.3
JA-I-3	42.45	82.56	58.4
MOCK-1	42.3	92.25	64.97
MOCK-2	42.89	92.35	64.93
MOCK-3	42.44	92.74	65.86
MOCK-I-1	42.75	89	63.11
MOCK-I-2	43.28	89.32	62.73
MOCK-I-3	42.43	91.41	64.88
Total	511.68
