# Supplementary material for: Jasmonate signaling drives defense responses against Alternaria alternata in chrysanthemum
Source: BMC Genomics. 2023 Sep 19;24:553. doi: 10.1186/s12864-023-09671-0 (PMC10507968; doi:10.1186/s12864-023-09671-0)
Supplement: Supplementary file 10 — Additional file 10: Table S2. Primer sequences used in qRT-PCR for the validation of dual RNA-seq data. [file 12864_2023_9671_MOESM10_ESM.xlsx]

## Sheet: Sheet1
Primer name	Primer Sequence
RT-WRKY29-F	GAGCATGGTGGAAGGTCCTC
RT-WRKY29-R	TGGATAGTTGAGTCGCGTGG
RT-WRKY33-F	ACCTCGTGGTAGTGGGAGTT
RT-WRKY33-R	GATAGCGACCCGTCTTTCCC
RT-CERK1-F	GCCCGAGAGTAATTCGTGGT
RT-CERK1-R	ATCTCGTTTGACACGTCCCC
RT-WRKY6-F	TACTGAAGCCACGATTCGGA
RT-WRKY6-R	TGCCTTCGTACGTTGTGATC
RT-LRR-F	GGAACAATCCCACCTGCACT
RT-LRR-R	CCGGATGAATAGCACCCACA
RT-VSP2-F	TACGCTAGAGACACCGTTGC
RT-VSP2-R	TGCTCGCTTTGAATCCGCTA
RT-JAZ-F	TCTGCTCCGGCTCAACTAAC
RT-JAZ-R	GGATATCGGGCTTGAGACGG
RT-EDS1-F	CATCCGGGTCTCCTAGCTCT
RT-EDS1-R	ACCACTCGATTTGTGCTCGT
RT-CYP94A-F	GGAAAGAGTTCATGGCCCGA
RT-CYP94A-R	AGAGTCTACCCACACCCACA
RT-PAL-F	CCAATTTCTTGCCAACCCCG
RT-PAL-R	TGGCTACTTGGCTTACGGTG
RT-TCP22-F	CGGATCGGATCTGTGAAGGG
RT-TCP22-R	AAGAACCTGAACCAGCCGAG
RT-CCA1-F	GGAAAAGTGGACGCACGAAG
RT-CCA1-R	CTCTTTGCACGAGGAGGAGG
CmEF1α-Q-F	TTTTGGTATCTGGTCCTGGAG
CmEF1α-Q-R	CCATTCAAGCGACAGACTCA
