# Supplementary material for: Jasmonate signaling drives defense responses against Alternaria alternata in chrysanthemum
Source: BMC Genomics. 2023 Sep 19;24:553. doi: 10.1186/s12864-023-09671-0 (PMC10507968; doi:10.1186/s12864-023-09671-0)
Supplement: Supplementary file 11 — Additional file 11: Table S3. Shortlisted genes from differential expression analysis that have a potential role in defense response to A. alternate infection [file 12864_2023_9671_MOESM11_ESM.xlsx]

## Sheet: Sheet1
Transcript ID	Description	log2FoldChange
		JA-I /JA	MOCK-I /MOCK
evm.TU.scaffold_733.365	defensin-like protein 16 PDF1.2	7.13	6.3
evm.TU.scaffold_asm16_new.1721	pathogen-related protein PR10	4.84	2.3
evm.TU.scaffold_4741.23	pathogenesis-related protein 1 PR1	2.49	2.21
evm.TU.scaffold_1066.151	formin 2	4.78	2.99
evm.TU.scaffold_2614.27	formin 2	3.72	2.44
evm.TU.scaffold_2426.57	mitochondrial chaperone BCS1	3.62	1.81
evm.TU.scaffold_1135.273	mitochondrial chaperone BCS1	3.92	1.93
evm.TU.scaffold_9689.43	disease resistance protein RPS4	4.25	2.81
BGI_novel_G004419	disease resistance protein RPS4	2.93	2.63
evm.TU.scaffold_1740.1	disease resistance protein RPS2	3.74	2.76
evm.TU.scaffold_asm13_new.274	serine/threonine-protein kinase FRK1	9.17	5.29
evm.TU.scaffold_192.95	basic endochitinase B ChiB	10.27	6.89
evm.TU.scaffold_1431.189	basic endochitinase B ChiB	8.69	6.44
evm.TU.scaffold_1431.175	basic endochitinase B ChiB	7.1	5.99
evm.TU.scaffold_1431.179	basic endochitinase B ChiB	8.38	6.82
evm.TU.scaffold_12036.1	basic endochitinase B ChiB	7.29	5.44
evm.TU.scaffold_555.1	protein phosphatase 2C family protein	4.63	3.76
evm.TU.scaffold_692.454	protein phosphatase 2C family protein	4.3	3.99
evm.TU.scaffold_521.66	GRAS protein	3.72	1.69
evm.TU.scaffold_8052.41	cellulose synthase A CESA	3.2	2.97
evm.TU.scaffold_1499.107	glycosyltransferase family 61 protein GT61	3.65	2.47
evm.TU.scaffold_6298.57	molecular chaperone HSP90	4.57	2.72
evm.TU.scaffold_6298.80	molecular chaperone HSP90	4.5	3.08
BGI_novel_G003750	phenylalanine ammonia-lyase PAL	10.54	5.98
evm.TU.scaffold_320.366	4-coumarate--CoA ligase 4CL	6.48	5.58
evm.TU.scaffold_550.84	peroxidase POD	11.74	6,14
BGI_novel_G000132	peroxidase POD	11.12	6.27
evm.TU.scaffold_11661.112	peroxidase POD	10.78	6.09
evm.TU.scaffold_1634.185	mitogen-activated protein kinase 3/6	5.15	3.26
evm.TU.scaffold_155.197	mitogen-activated protein kinase 3/6	4.39	3.08
evm.TU.scaffold_9357.64	mitogen-activated protein kinase kinase 4/5	4.38	2.69
evm.TU.scaffold_10165.15	mitogen-activated protein kinase kinase 4/5	4.3	2.81
evm.TU.scaffold_8521.89	mitogen-activated protein kinase kinase kinase ANP1	2.41	1.61
evm.TU.scaffold_10099.27	mitogen-activated protein kinase kinase kinase ANP1	6.43	3.1
